# Supplementary material for: Seed Transmission of Three Viruses in Two Pear Rootstock Species Pyrus betulifolia and P. calleryana
Source: Viruses. 2022 Mar 14;14(3):599. doi: 10.3390/v14030599 (PMC8949422; doi:10.3390/v14030599)
Supplement: Supplementary file 1 [file viruses-14-00599-s001.zip]

Archive with 4 entries (2 files):
- viruses-1584100-supplementary/
- viruses-1584100-supplementary/Supplementary files/
- viruses-1584100-supplementary/Supplementary files/Supplementary Figure.pdf
- viruses-1584100-supplementary/Supplementary files/Supplementary Tables.pdf
